# Supplementary material for: The impact of the fipronil crisis on the financial performance of Dutch laying hen farms
Source: Parasit Vectors. 2020 Nov 23;13:589. doi: 10.1186/s13071-020-04458-8 (PMC7686768; doi:10.1186/s13071-020-04458-8)
Supplement: Supplementary file 1 — Additional file 1. Fipronil input values and calculations. [file 13071_2020_4458_MOESM1_ESM.xlsx]

## Sheet: Income statement data BINTERNET
Variabelen						Eenheid	2016	2015	2014	2013		average
	<b>Opbrengsten</b>
		Totaal opbrengsten				euro	916200	1029200	920300	935500		950300
			Akkerbouw			euro	1900	2700	3400	4200		3050
				tarwe		euro	0	0	100	800		225
				suikerbieten		euro	0	0	400	600		250
			Rundveehouderij			euro	14400	25200	29700	20900		22550
				melk en zuivelproducten		euro	13200	21900	25100	16600		19200
				omzet en aanwas rundveehouderij		euro	1300	3300	4600	4300		3375
			Intensieve veehouderij			euro	818500	939400	810200	854700		855700
				omzet en aanwas pluimveehouderij		euro	-143200	-86300	-126000	-171100		-131650
					verkopen pluimvee	euro	2900	19000	20900	22200		16250
					aankopen pluimvee	euro	94200	166300	150400	160400		142825
					aanwas pluimvee	euro	-51900	61100	3500	-32900		-5050
				eieren		euro	961700	1025700	936200	1025800		987350
			Overige opbrengsten			euro	81300	61800	77100	55600		68950
				inkomenstoeslagen en subsidies		euro	5900	6000	8400	4400		6175
				energiehandel en -verkoop		euro	100	0	100	0		50
				werk voor derden		euro	3800	6000	12900	3400		6525
				verhuur van activa		euro	1300	2200	1600	1000		1525
	<b>Betaalde kosten en afschrijving</b>
		Totaal betaalde kosten en afschrijving				euro	815100	899000	900200	1048100		915600
			Dierlijke en plantaardige activa			euro	556700	605200	609500	752200		630900
				veevoer		euro	524500	567800	573900	718800		596250
				meststoffen		euro	600	1200	1400	1100		1075
				zaaizaad en pootgoed		euro	400	400	800	700		575
				gewasbeschermingsmiddelen		euro	400	600	600	600		550
				mestafzetkosten		euro	8800	11000	10000	8700		9625
			Energie			euro	13900	17900	18800	19100		17425
				electriciteit		euro	13000	16500	17800	17900		16300
				gas		euro	800	1000	700	700		800
			Immateriele activa			euro	5700	11300	8400	4700		7525
			Materiele activa			euro	113900	131700	138100	150700		133600
				betaalde pacht		euro	600	1400	1600	1700		1325
				afschrijving gebouwen en glasopstanden		euro	60100	68200	76100	81600		71500
				afschrijving machines en installaties		euro	19500	22700	22600	25000		22450
				brandstoffen		euro	4100	5500	5800	5600		5250
				onderhoud		euro	21700	24800	21400	25000		23225
			Betaalde arbeid			euro	54900	52100	41600	39600		47050
			Werk door derden			euro	1800	2700	2800	2800		2525
			Financieringslasten			euro	34900	45100	48300	45600		43475
				betaalde rente		euro	33100	43400	45800	43800		41525
			Algemene kosten			euro	33300	33000	32700	33300		33075
	<b>Resultaat</b>
		Inkomen uit normale bedrijfsvoering				euro	101100	130200	20200	-112600		34725
		Buitengewone baten en lasten				euro	200	800	200	-200		250
		Inkomen uit bedrijf				euro	101300	131000	20400	-112800		34975
		Inkomen uit bedrijf per onbetaalde aje				euro/onbetaalde aje	59400	80700	12300	-70800		20400
		Inkomen uit bedrijf per oaje, bij werkelijk BTW				euro	59400	80700	12300	-70800		20400
		Standaardfout van het inkomen uit bedrijf				euro	24000	32000	22700	20100		24700

## Sheet: Partial budget and income stat.
	Output: partial budget and income statement											Input values for partial budget calculations						Calculations made for thepartial budget parts							Egg price
													Symbol	Value	Unit	Source				Outcome					Witte scharreleieren, klasse M
					Income statement over 2017 of a laying hen farm with a flock of 50,000							General information						Cost or revenue factor	Calculation	Unaffected farm	Affected farm											four-year average 2013 - 2016
						Normal year	Unaffected farm	Affected farm				Blocking period	(1)	3	weeks	Horne et al. (2017)		Depreciation old flock	(3) × [(6) - (7)] / (8) × (9)	148621	148621
	Breakdown of costs				Returns							Culling and cleaning, unoccupied period	(2)	19	weeks			Extra depreciation old flock	(3) × [(6) - (7)] / (8) × [(8) - (9)]		45729.4					2013	2014	2015	2016	2017			standard deviation
	Feed	596250			Turnover (selling eggs)	987350	1.13824e+06	527554										Slaughter value hens	(3) × (7)		18150				Jan	8.9	7.35	7.75	8.55	7.55		8.1375	0.616821
	Manure disposal	9625			Other returns	94600	94600	94600				Flock size	(3)	50000	hens	Agrimatie									Feb	9.25	7.45	7.7	8.8	7.25		8.3	0.747496
	Utilities	17425			Total returns	1081950	1.23284e+06	622154				Eggs production (start flock: 50000 hens)	(4)	38360	day	KWIN Veehouderij 2017/2018		Feed reduced costs	(2) × 7 × (3) × (10) × (11) / 1000		200098				Mar	9	7.7	8.55	9.15	7.55		8.6	0.564579
	Fuel	5250										Manure production hen (thick fraction)	(5)	17.5	kg/hen/year	KWIN Veehouderij 2017/2018		Manure disposal reduced costs	(3) × (5) / 52 × (2) × (13) / 1000		4795.67				Apr	7.15	7.45	8.05	7.65	8.25		7.575	0.326917
	Maintenance	23225			Allocated costs													Fipronil manure disposal additional costs	(3) × (5) / 52 × [(1) + (2)] × [(12) - (13)] / 1000		10180.3				May	6.65	6.95	7.5	7	8		7.025	0.305164
	Other operating expenses	33700			Feed	596250	596250	396152				Cost of depreciation													Jun	6.8	7.1	8.6	6.85	8.1		7.3375	0.737712
	Paid labour	49575			Manure disposal	9625	9625	15009.6				Purchase value hen	(6)	4.25	Euro	KWIN Veehouderij 2017/2018		Reduced revenue from selling eggs	[(1) + (2)] × 7 × (4) × (15)		459796				Jul	6.65	7.2	9.05	6.75	7.3		7.4125	0.967842
	Work by contractors	2525			Other allocated costs	79600	79600	79600				Slaughter value hen	(7)	0.363	Euro	KWIN Veehouderij 2017/2018		Additional revenue from selling eggs	[(1) + (2)] × 7 × (4) × [(15) - (14)	150886					Aug	6.7	7	8.85	6.65	7.45		7.3	0.904848
	Depreciation	93950			Stable cleaning			10000				Useful life (raise period, 21 days, lay period, 455 days)	(8)	68	weeks	KWIN Veehouderij 2017/2018									Sep	7.15	7.4	8.95	6.85	8.45		7.5875	0.810382
	Interest	43475			Disposal contaminated eggs			8055.6				Depreciation period old flock	(9)	52	weeks			Stable cleaning	(3) × (16)		10000				Oct	7.45	7.7	8.6	6.9	9.7		7.6625	0.613774
	Purchased production rights	7525			Disposal costs old flock			40000										Disposal costs contaminated eggs	(1) × 7 × (4) × (17)		8055.6				Nov	7.65	7.9	8.45	7.3	11.35		7.825	0.419076
	General costs	33075			Total allocated costs	685475	685475	548817				Feed costs						Disposal costs old flock	(3) × (18)		40000				Dec	7.6	8.2	8.7	7.85	11.85		8.0875	0.412879
	TOTAL EXPENSES	915600										Feed intake	(10)	118	Grams/hen/day	KWIN Veehouderij 2017/2018
					Gross margin	396475	547361	73337.5				Feed costs	(11)	0.255	Euro/kg	KWIN Veehouderij 2017/2018
	Partial budget over 2017 of the impact of Fipronil
	on the net operating result				Fixed costs							Manure disposal costs
					Depreciation old flock	148621	148621	212500				Price_Fipronil	(12)	42.5	Euro/ton	Poultry Expertise Centre
		Unaffected farm	Affected farm		Other non-allocated costs	230125	230125	230125				Price_normal	(13)	15	Euro/ton	Poultry Expertise Centre
	Additional costs	0	113965		Total fixed costs	378746	378746	442625
	Fipronil manure disposal	0	10180.3									Egg selling revenue
	Stable cleaning	0	10000		Net operating result	17729.4	168615	-369287				Egg price average last 4 months 2017	(14)	0.103375	Euro/egg	Agrimatie
	Contaminated eggs disposal	0	8055.6		EBITDA (excl. depr. flock)	155154	306040	-231862				Egg price first half 2017	(15)	0.0778333	Euro/egg	Agrimatie
	Old flock disposal	0	40000		EBITDA (incl. depr. flock)	441200	592086	118063								https://www.agrimatie.nl/Prijzen.aspx?ID=15125
	Old flock extra depreciation (write-off)	0	45729.4									Specific Fipronil costs
												Stable cleaning	(16)	0.2	Euro/hen	Horne et al. (2017)
	Reduced costs	0	204894									Disposal cost contaminated eggs	(17)	0.01	Euro/egg	Horne et al. (2017)
	Feed	-	200098									Disposal cost contaminated hen	(18)	0.8	Euro/hen	Horne et al. (2017)
	Manure disposal	-	4795.67
	Additional revenue	150886	0
	Selling eggs	150886	0
	Reduced revenue	0	477946
	Selling eggs	0	459796
	Slaugher value hens		18150
	Change in net operating result	150886	-387017
